# Supplementary material for: Evaluation of Different Capture Solutions for Ammonia Recovery in Suspended Gas Permeable Membrane Systems
Source: Membranes (Basel). 2022 May 31;12(6):572. doi: 10.3390/membranes12060572 (PMC9228927; doi:10.3390/membranes12060572)
Supplement: Supplementary file 1 [file membranes-12-00572-s001.zip]

Archive with 1 entries (1 files):
- membranes-1737694-supplementary.pdf
